# Supplementary material for: Lack of dominant-negative activity for tumor-related ZNRF3 missense mutations at endogenous levels
Source: Oncogene. 2024 Dec 14;44(12):805–19. doi: 10.1038/s41388-024-03253-4 (PMC11913723; doi:10.1038/s41388-024-03253-4)
Supplement: Supplementary file 3 — Supplemental Table 1 [file 41388_2024_3253_MOESM3_ESM.xlsx]

## Sheet: colorectal cancers
Sample ID	Cancer Type Detailed	ZNRF3 mutation	APC	CTNNB1	AXIN1	AXIN2	RNF43	AMER1	BRAF	Location	MSI
SER-SILU-CC-P0125-PT-01	Colon Adenocarcinoma	A90Pfs*32	K581Rfs*9; R876Q		A522V	P353L	G659Vfs*41	M719I	V600E	Ceceum	CMS1
SER-SILU-CC-P0023-PT-01	Colon Adenocarcinoma	R145*					G659Vfs*41			Ceceum	CMS1
SER-SILU-CC-P0053-PT-01	Colon Adenocarcinoma	R145*; G494D	R1171C				G659Vfs*41; R117Pfs*41; P160Q			Colon Ascendens	CMS3
coadread_dfci_2016_116	Colorectal Adenocarcinoma	R145*	E1309*; R1858*; L68V; F510V	E334K				E386*; K226N		Splenic Flexure To Sigmoid Colon	MSS
587228	Colorectal Adenocarcinoma	R202*	R876Q; R2816Q			R714W	R132*				MSI
587234	Colorectal Adenocarcinoma	R202*			G233D		R132*				MSI
TCGA-D5-6930-01	Mucinous Adenocarcinoma of the Colon and Rectum	R202*					G659Vfs*41; G263R		V600E		MSI
SER-SILU-CC-P0283-PT-01	Colon Adenocarcinoma	R202*			G265Efs*149		G659Vfs*41; R117Afs*41; P154L			Flexura Hepatica	CMS3
587316	Colorectal Adenocarcinoma	R211*; X248_splice		R225C			G659Vfs*41		V600E		MSI
coadread_dfci_2016_68	Colorectal Adenocarcinoma	R211*		R535Q			R145*			Cecum	MSI-high
TCGA-CM-6171-01	Colon Adenocarcinoma	R245*; R493Gfs*77							V600E		MSI
coadread_dfci_2016_335135	Colorectal Adenocarcinoma	R245*; C319*	A1755V; V47A			W234*	G659Sfs*87; G67D	F173Lfs*36		Ascending To Transverse Colon
coadread_dfci_2016_352983	Colorectal Adenocarcinoma	R245*				V524I	W159*		V600E	Ascending To Transverse Colon
coadread_dfci_2016_3024	Colorectal Adenocarcinoma	R245*							V600E	Ascending To Transverse Colon	MSI-high
coadread_dfci_2016_2944	Colorectal Adenocarcinoma	R245*; Q751R		R190H; A392V			A169T	E370Gfs*8		Ascending To Transverse Colon	MSI-high
coadread_dfci_2016_3025	Colorectal Adenocarcinoma	R245*							V600E	Ascending To Transverse Colon	MSI-high
coadread_dfci_2016_302124	Colorectal Adenocarcinoma	R245*; P382S	R786C				G659Vfs*41		V600E	Ascending To Transverse Colon
TCGA-A6-6653-01	Colon Adenocarcinoma	A281Pfs*58					G659Vfs*41; E278del		V600E/P403Lfs*8		MSI
SER-SILU-CC-P0260-PT-01	Colon Adenocarcinoma	A281Pfs*58; R417C					G659Vfs*41		V600E	Cecum	CMS1
SER-SILU-CC-P0314-PT-01	Colon Adenocarcinoma	C311Vfs*28					G659Vfs*41		V600E	Flexura Lienalis	CMS4
SER-SILU-CC-P0113-PT-01	Colon Adenocarcinoma	H332Pfs*135; E706K				G665Afs*24	G659Vfs*41; R221Gfs*198; X194_splice		V600E	Colon Sigmoideum	CMS1
TCGA-AD-6889	Colon Adenocarcinoma	P179L; C333*			P432Qfs*48		G659Vfs*41; H697R		V600E		MSI-high
TCGA-A6-5665-01	Colon Adenocarcinoma	V349Gfs*117				N666Qfs*41		E936G	V600E		MSI-high
coadread_dfci_2016_197	Colorectal Adenocarcinoma	V349Gfs*117		R449H	E640Kfs*65		X195_splice		V600E	Ascending To Transverse Colon	MSI-high
coadread_dfci_2016_3263	Colorectal Adenocarcinoma	V349Gfs*117	A199V						V600E	Ascending To Transverse Colon	MSI-high
coadread_dfci_2016_2197	Colorectal Adenocarcinoma	V349Gfs*117; A414Pfs*38				G665Afs*24	G659Vfs*41; V299Gfs*143	F173Lfs*36		Ascending To Transverse Colon	MSI-high
coadread_dfci_2016_3643	Colorectal Adenocarcinoma	E350Wfs*14				G665Afs*24	G257Vfs*162			Ascending To Transverse Colon	MSI-high
SER-SILU-CC-P0227-PT-01	Colon Adenocarcinoma	Q360*	T1556Lfs*9				G659Vfs*41		V600E	Flexura hepatica	CMS1
coadread_dfci_2016_341	Colorectal Adenocarcinoma	Q360*							V600E	Splenic Flexure To Sigmoid Colon	MSI-high
SER-SILU-CC-P0246-PT-01	Colon Adenocarcinoma	H402Qfs*50; G89E	S1964Ffs*3				G659Vfs*41		V600E	Flexura Hepatica	mixed
TCGA-AA-3877-01	Mucinous Adenocarcinoma of the Colon and Rectum	Q411Afs*56							V600E		MSI-High
SER-SILU-CC-P0268-PT-01	Colon Adenocarcinoma	Q411Afs*56					P660Sfs*87			Cecum	CMS1
coadread_dfci_2016_2197	Colorectal Adenocarcinoma	A414Pfs*38				G665Afs*24	G659Vfs*41/V299Gfs*143			Ascending To Transverse Colon	MSI-high
coadread_dfci_2016_207	Colorectal Adenocarcinoma	A414Pfs*38				G665Afs*24	G659Vfs*41/V299Gfs*143		V600E	Ascending To Transverse Colon	MSI-high
coadread_dfci_2016_92	Colorectal Adenocarcinoma	L422Hfs*45/A188D					L311Sfs*108/R117Afs*41		V600E	Ascending To Transverse Colon	MSI-high
coadread_dfci_2016_3646	Colorectal Adenocarcinoma	L422Pfs*31								Cecum	MSI-high
SER-SILU-CC-P0346-PT-01	Colon Adenocarcinoma	L422Sfs*30					G659Vfs*41		T274A	Colon Ascendens	CMS1
coadread_dfci_2016_3534	Colorectal Adenocarcinoma	Y440*							V600E	Ascending To Transverse Colon	MSS
coadread_dfci_2016_2448	Colorectal Adenocarcinoma	R493Gfs*77							V600E	Cecum	MSI-high
14CO003	Colon Adenocarcinoma	T526Sfs*44		G34E					V600E/A305V	Tranverse Colon	MSI-high
587238	Colorectal Adenocarcinoma	S613Lfs*68	R232*/Q238*								MSI
05CO048	Colon Adenocarcinoma	N679Ifs*94		M107V		F171L	G659Vfs*41		V600E	Ascending Colon	MSI-high
22CO006	Colon Adenocarcinoma	G704Afs*69		A543V					V600E	Ascending Colon	MSI-high
SER-SILU-CC-P0404-PT-01	Colon Adenocarcinoma	G704Afs*69	Q532K/G1241C	A87T			G659Vfs*41		V600E	Cecum	CMS1
coadread_dfci_2016_267922	Colorectal Adenocarcinoma	G704Afs*69				N666Qfs*41			V600E	Ascending To Transverse Colon
SER-SILU-CC-P0408-PT-01	Colon Adenocarcinoma	C780*					G659Vfs*41	A449T	V600E	Cecum	CMS1
TCGA-G4-6302-01	Mucinous Adenocarcinoma of the Colon and Rectum	G791Afs*14					G659Vfs*41		V600E		MSS?
05CO044	Colon Adenocarcinoma	P815Rfs*11/A143T					Y177C			Descending Colon	MSI-High
SER-SILU-CC-P0320-PT-01	Colon Adenocarcinoma	E834*/R828H					G659Vfs*41		V600E	Cecum	CMS1
TCGA-CM-6162-01	Mucinous Adenocarcinoma of the Colon and Rectum	R859*	D1871V		X372_splice	A417Rfs*41/T97Ffs*43	R145*				MSI-high
TCGA-AD-A5EJ	Colon Adenocarcinoma	P179L					G659Vfs*41; S475Y		V600E		MSI-High
I2L-P19Tb	Colon Adenocarcinoma	P179L			H530Y		A536Cfs*87		V600E
SER-SILU-CC-P0080	Colon Adenocarcinoma	A188D								Colon Descendens	CMS4
coadread_dfci_2016_92	Colon Adenocarcinoma	A188D; L422Hfs*45					R117Afs*41; L311Sfs*108	R77Q	V600E	Ascending To Transverse Colon	MSI-High
TCGA-G4-6588	Colon Adenocarcinoma	A188V					G659Vfs*41		V600E		MSI-High
coadread_dfci_2016_33	Colon Adenocarcinoma	R202P	C344Y				R117Pfs*8		V600E	Cecum	MSS
coadread_dfci_2016_60	Colon Adenocarcinoma	I205T			N587Tfs*118	P25Qfs*51	G659Vfs*41			Ascending To Transverse Colon	MSI-high
HUB-02-B2-040	Colon Adenocarcinoma	C296F					P441Afs*63		V600E
11CO033	Colon Adenocarcinoma	R307Q	M91Cfs*34				R117Pfs*41; F139Lfs*19			Descending Colon	MSI-high
coadread_dfci_2016_1791	Colon Adenocarcinoma	R307Q					G659Vfs*41; V162M		V600E	Cecum	MSI-high
coadread_dfci_2016_227039	Colorectal Adenocarcinoma	V320M	K2051Efs*9				G659Vfs*41		V600E	Ascending To Transverse Colon
SER-SILU-CC-P0330	Colon Adenocarcinoma	C330Y; Y667H	R380W			N666Afs*24; G406D	L311Sfs*108; R330Ifs*112; G659Vfs*41			Colon Ascendens	mixed
coadread_dfci_2016_1212	Colorectal Adenocarcinoma	P331H; H426N	M2364Nfs*8; T2760A			K380Sfs*2;R671Afs*18			V600E	Cecum	MSI-high
		12 out of 63							41 out of 63	39 out of 47	46 out of 56

## Sheet: other cancers
Sample ID	Cancer Type	ZNRF3 mutation	APC	CTNNB1	AXIN1	AXIN2	RNF43	AMER1
TCGA-OR-A5KY-01	Adrenocortical Carcinoma	L191Qfs*19
TCGA-P6-A5OF-01	Adrenocortical Carcinoma	E339*; X339_splice
TCGA-OR-A5LB-01	Adrenocortical Carcinoma	V394Sfs*4
TCGA-OR-A5J5	Adrenocortical Carcinoma	R307W
2293771	Adrenal cortical carcinoma	V320M
AMPAC_2890	Ampullary Carcinoma	G303*			Y346*		G659Vfs*41; R371*
AMPAC_2264	Ampullary Carcinoma	G791Afs*14				L423Sfs*35	G659Vfs*41/X84_splice/ A126=/C119Y
P07_Rec	Astrocytoma	Y542*
VS028	Basal cell carcinoma	P331L
TCGA-UY-A78L-01	Bladder Urothelial Carcinoma	E483*		K350*
B22-Tumor	Bladder carcinoma	V121G
TCGA-A2-A0T5-01	Breast Carcinoma	V180G				V40G		L1036P
MEL-IPI_Pat21-Tumor-SM-4DK1H	Cutaneous Melanoma	Q206*		P639S			P731L
TCGA-D3-A2JF-06	Cutaneous Melanoma	Q717*
TCGA-FR-A69P-06	Cutaneous Melanoma	Q756*
TCGA-EE-A2MM	Cutaneous Melanoma	G150V	H864N
49M	Desmoplastic Melanoma	Q657*/S844L
TCGA-IR-A3LI-01	Endocervical Adenocarcinoma	W701*
TCGA-VR-AA7B-01	Esophageal Squamous Cell Carcinoma	R859*
PGM63	Esophagogastric Adenocarcinoma	A188V	R71H			F171V
MO_1453	Esophageal Squamous Cell Carcinoma	H316Y
TCGA-12-0821-01	Glioblastoma Multiforme	R245*
TCGA-UF-A71A-01	Head and Neck Squamous Cell Carcinoma	Q475*			R349H
TCGA-CN-5356-01	Head and Neck Squamous Cell Carcinoma	S795Qfs*6
TCGA-UF-A7J9	Head and Neck Squamous Cell Carcinoma	E305K
H060566	Hepatocellular Adenoma	G150*
CHC1041T	Hepatocellular Carcinoma	E404*		D32V
SP98164	Hepatocellular Carcinoma	V568Gfs*5
TCGA-FV-A2QQ-01	Hepatocellular Carcinoma	V568Gfs*5		G34E
Mix_45T	Hepatocellular Carcinoma plus Intrahepatic Cholangiocarcinoma	Q482*			K350*
TCGA-DD-A39V	Hepatocellular Carcinoma	R149P		S33P
SCB-MERiC-0045	Hepatocellular Carcinoma	A151D
CHC322T	Hepatocellular Carcinoma	C333S
C3L-02365	Lung Adenocarcinoma	E625*						R743S
A349	Lung Adenocarcinoma	G791Afs*14
TCGA-46-6025-01	Lung Squamous Cell Carcinoma	A544Qfs*15
A227	Lung Adenocarcinoma	G105C
LUAD-RT-S01810	Lung Adenocarcinoma	C296S
tumor_4180106	Lymphoid neoplasm	D321N
TCGA-F2-A8YN-01	Pancreatic Adenocarcinoma	Q411*
ICGC_0317	Pancreatic Adenocarcinoma	Q485Sfs*85
05-123E2_LN	Prostate Adenocarcinoma	K134Nfs*7
SC_9183_T	Prostate Adenocarcinoma	G704Afs*69					G659Vfs*41
WA7	Prostate Adenocarcinoma	C330Y
5-PT037-T1	Skin Cancer, Non-Melanoma	Q475*/P893S	P2158F				P581L
TCGA-BR-4201-01	Stomach Adenocarcinoma	K134Efs*24					G659Vfs*41
TCGA-BR-4362-01	Stomach Adenocarcinoma	R245*	S546G	X16_splice				P953T
TCGA-BR-8078-01	Stomach Adenocarcinoma	G612Afs*54				T315M
TCGA-VQ-A924-01	Tubular Stomach Adenocarcinoma	G791Afs*14/P495L				G665Afs*24
TCGA-CG-4465-01	Diffuse Type Stomach Adenocarcinoma	R859*	R259W			R671Afs*18
TCGA-VQ-A8PT-01	Intestinal Type Stomach Adenocarcinoma	G704Afs*69					G659Vfs*41
TCGA-HF-A5NB-01	Mucinous Stomach Adenocarcinoma	R859*					G659Vfs*41/R219C
DD282_Org	Stomach Adenocarcinoma	P179L	A2608T			E400G
TCGA-CG-5721	Intestinal Type Stomach Adenocarcinoma	R307W	I1779M	R95*				A464T
GIS003-apollo24	Stomach Adenocarcinoma	V320M		A522T	G265R			homodeleted
TCGA-BR-6852	Stomach Adenocarcinoma	C333R
PTC-14C	Thyroid cancer	V121G		F599L;V600L
TCGA-AX-A2HC-01	Uterine Endometrioid Carcinoma	E130*	R876*; R1450*; F2443Y; L2511I				E322K	R358Q
TCGA-AP-A051-01	Uterine Endometrioid Carcinoma	R245*	R232*; A4T; A214V; R786C			R581C	W302Cfs*117; P154S	L487M
TCGA-EY-A1GE-01	Uterine Endometrioid Carcinoma	R245*
TCGA-EO-A3KX-01	Uterine Endometrioid Carcinoma	H332Tfs*7	K2051Efs*9; S1434I				G659Vfs*41; P14S
TCGA-AX-A2HA-01	Uterine Endometrioid Carcinoma	G494Afs*76	R1399H				G659Vfs*41
TCGA-AX-A2H7-01	Uterine Endometrioid Carcinoma	S537*
TCGA-AP-A1DV-01	Uterine Endometrioid Carcinoma	Y782*	R1450*/R232*/R2237*/L75R/K603E/P2324T/S2671Y	E334K/R587Q/E101D		D278N		L902M/E933K/R891M/L409M
TCGA-A5-A1OF-01	Uterine Mixed Endometrial Carcinoma	R859*/V229I	S2755Y/T2071I/S331P/E1408V	H578R/E664D	Q361H	X272_splice	G417V	R21H/H847P
TCGA-A5-A0G1	Uterine Serous Carcinoma	I295T; R447C	V2194Ffs*5				G659Vfs*41; S216L	X33_splice
TCGA-BS-A0U5	Uterine Endometrioid Carcinoma	R307W
TCGA-D1-A15X	Uterine Serous Carcinoma	R307W	N1122D
TCGA-EO-A22X	Uterine Endometrioid Carcinoma	D321N	R1450*; R1114*; S2029Y; L2572I; S982L					F508L; E729D
TCGA-SL-A6JA	Uterine Endometrioid Carcinoma	C330Y
